# Supplementary material for: Measuring Self-Efficacy for Exercise among Older Adults: Psychometric Properties and Measurement Invariance of a Brief Version of the Self-Efficacy for Exercise (SEE) Scale
Source: Healthcare (Basel). 2024 Aug 17;12(16):1642. doi: 10.3390/healthcare12161642 (PMC11353483; doi:10.3390/healthcare12161642)
Supplement: Supplementary file 1 [file healthcare-12-01642-s001.zip]

Archive with 2 entries (2 files):
- Table S1.pdf
- Table S2 - AVE and CR.xlsx
