# Supplementary material for: Measuring Self-Efficacy for Exercise among Older Adults: Psychometric Properties and Measurement Invariance of a Brief Version of the Self-Efficacy for Exercise (SEE) Scale
Source: Healthcare (Basel). 2024 Aug 17;12(16):1642. doi: 10.3390/healthcare12161642 (PMC11353483; doi:10.3390/healthcare12161642)
Supplement: Supplementary file 1 [file healthcare-12-01642-s001.zip › Table S2 - AVE and CR.xlsx]

## Sheet: Convergent
		Factor loading	Squared factor loadings	factor error variance				SEE
SEE	Item 1	0.673	0.452929	0.547071			N items	5
	Item 2	0.77	0.5929	0.4071			Averange Variance Extracted (AVE)	0.608505
	Item 3	0.825	0.680625	0.319375			Composite Reliability (CR)	0.885354
	Item 4	0.854	0.729316	0.270684
	Item 5	0.766	0.586756	0.413244
									Good	Accettable
		sum						CR	> 0.70	0.70-0.60	Hair et al. 2016
	SEE	3.888	3.04253	1.95747
								AVE > 0.50 Hair et al. 2016
Hair, J.F.J.; Hult, G.T.M.; Ringle, C.M.; Sarstedt, M. A Primer on Partial Least Squares Structural Equation Modeling (PLS-SEM); Sage: Thousand Oaks, CA, USA, 2016.
